# Supplementary material for: Data integration uncovers the metabolic bases of phenotypic variation in yeast
Source: PLoS Comput Biol. 2021 Jul 15;17(7):e1009157. doi: 10.1371/journal.pcbi.1009157 (PMC8315545; doi:10.1371/journal.pcbi.1009157)
Supplement: S1 Table — C and M stand for cellular and mitochondrial, respectively. (XLSX) [file pcbi.1009157.s009.xlsx]

## Sheet: Sheet
Abbreviation	Name	Compartment
13DPG	3-Phospho-D-glyceroyl-phosphate	C
2PG	D-Glycerate-2-phosphate	C
3PG	3-Phospho-D-glycerate	C
6PGC	6-Phospho-D-gluconate	C
6PGL	6-phospho-D-glucono-1-5-lactone	C
AC	Acetate	C, M
ACALD	Acetaldehyde	C, M
ACCOA	Acetyl-CoA	C, M
AKG	2-Oxoglutarate	C,M
ATP	ATP	C,M
CIT	Citrate	C,M
CO2	CO2	C, M
DHAP	Dihydroxyacetone-phosphate	C
E4P	D-Erythrose-4-phosphate	C
ETOH	Ethanol	C, M
F6P	D-Fructose-6-phosphate	C
FDP	D-Fructose-1-6-bisphosphate	C
FUM	Fumarate	C, M
G3P	Glyceraldehyde-3-phosphate	C
G6P	D-Glucose-6-phosphate	C
GLC	D-Glucose	C, M
GLN	L-Glutamine	C
GLU	L-Glutamate	C, M
GLYC	Glycerol	C, M
GLYC3P	Glycerol-3-phosphate	C
ICIT	Isocitrate	C, M
MAL	L-Malate	C, M
NAD	Nicotinamide-adenine-dinucleotide	C, M
NADH	Nicotinamide-adenine-dinucleotide-reduced	C, M
NADP	Nicotinamide-adenine-dinucleotide-phosphate	C,M
NADPH	Nicotinamide-adenine-dinucleotide-phosphate-reduced	C,M
OAA	Oxaloacetate	C, M
PYR	Pyruvate	C, M
R5P	alpha-D-Ribose-5-phosphate	C
RU5P	D-Ribulose-5-phosphate	C
S7P	Sedoheptulose-7-phosphate	C
SUCC	Succinate	C, M
SUCCOA	Succinyl-CoA	M
XU5P	D-Xylulose-5-phosphate	C
ACETO	acetoin	C
BUT	butanediol	C
